# Supplementary material for: C5aR1 inhibition reprograms tumor associated macrophages and reverses PARP inhibitor resistance in breast cancer
Source: Nat Commun. 2024 May 27;15:4485. doi: 10.1038/s41467-024-48637-y (PMC11130309; doi:10.1038/s41467-024-48637-y)
Supplement: Supplementary file 4 — Supplementary Data 1 [file 41467_2024_48637_MOESM4_ESM.xlsx]

## Sheet: Sheet 1 - anno_clusters_DEG25
anno_clusters_DEG25
CD4_Tcm-TCF7_na	CD4_Treg-FOXP3_na	CD8_Tn-CCR7_na	Tgd_na	Tprf-MKI67_na	NK.cells_na	B.cells_na	Mono_C2_na	Mono_C5_na	TAM_C0_na	TAM_C1_na	TAM_C3_na	TAM_C4_na	pDC_na	Malign_0_na	Malign_1_na	Malign_2_na	Malign_3_na	i_CAF_na	my_CAF_na	Endo.cells_na
Tmsb10	Cd3g	Cd3d	Trdc	Sept1	Nkg7	Ebf1	Alox5ap	Cebpb	Aif1	Rgs1	Pf4	Lsp1	Bst2	Gm44066	Gm20234	Ecrg4	Cldn3	Col1a2	Rgs5	Igfbp7
Trbc2	Cd2	Cd8a	Ltb	Nfatc4	Ctsw	Ly6d	Ccl6	Srgn	Hexb	Hexb	Mrc1	Napsa	Rnase6	Slc9a7	Slc9a7	Apoc1	Wfdc2	Col3a1	Igfbp7	Sparc
Rps27	Trac	Trbc2	Sept1	Lca5l	Il2rb	Rps24	Emilin2	Mcl1	Gatm	Nfe2l2	Grn	Plbd1	Irf8	Gm20234	Gm44066	Mia	Krt18	Col1a1	Cald1	Col4a1
Rps24	Cd3d	Nkg7	Ptprcap	Skap1	Trbc1	Cd79b	S100a11	Cd14	Ctsz	Il1b	Pltp	Cbfa2t3	Atp1b1	Susd1	Itln1	Il17b	Cd24a	Col5a2	Aspn	Col4a2
Rps15a	Ltb	Cd3e	Tmsb10	Nox4	Tmsb10	Ighm	Cfp	Il1b	C1qb	Ctss	Dab2	Cst3	Plac8	Bcl2l15	Bcl2l15	Sfrp1	Cldn7	Sparc	Ndufa4l2	Sparcl1
Rpl12	Shisa5	Cd3g	Rps24	Abca8a	AW112010	Rpl18a	Fcgr2b	Pim1	C1qc	Gatm	Ninj1	Sub1	Dnajc7	Gm6034	Acox3	Fxyd3	Epcam	Fstl1	Col4a1	Gng11
Rpl17	S100a10	Rps15a	Rps15a	Frmd8os	Sept1	Rps4x	Lsp1	Ltf	C1qa	Cd14	Ms4a7	Syngr2	Ighm	Itln1	Kcna3	Ptn	Spint2	Serping1	Cygb	Plvap
Rpl13a	Tnfrsf4	Cd8b1	Trbc2	Kif9	Klrd1	Fcmr	Napsa	Gsr	Ctss	C1qc	Lgmn	Cytip	Siglech	Aoah	Zfp429	Nfib	Cited4	Fbn1	Mgp	Egfl7
Tpt1	Icos	Hcst	Hcst	Cacna2d1	Ctla2a	Wdr25	S100a4	Bglap3	Lst1	Cd74	Fcer1g	Rnase6	Tcf4	Hmga2	Mbp	Col9a3	Wfdc18	Serpinh1	Ebf1	Cavin3
Rplp1	Ptprcap	Tmsb10	Cd3g	Trbc2	Hcst	Rpl9	Ccl9	Tsfm	Cst3	Ctsz	Ifitm2	H2-Oa	Ctsl	E130215H24Rik	Fam78a	Tspan8	Ehf	Fbln2	Col4a2	Hspg2
Rplp2	Sdf4	Rpl12	Rpl17	Mir99ahg	Ptprcap	Tcea2	Mcl1	Arxes2	H2-Aa	Acp5	Cd68	S100a11	Ly6c2	Med12l	Klri2	Igfbp5	Perp	Mfap5	Serping1	Fkbp1a
Rps13	Ndfip1	Rps27	Rps16	Meox1	Jak1	Hddc3	Lilrb4a	Rarb	Cd74	Bcl2a1b	Snx2	H2afy	Ccr9	F9	Aplp1	Igfbp2	Krt8	Aebp1	Gng11	Ppic
Rpl18a	Ly6a	Trac	Rpl12	Cnbd2	Ncr1	Fau	Cyba	Enkur	Mpeg1	H2-Ab1	Selenop	H2-Aa	Grn	9930111J21Rik2	Map7d3	Cck	Atp5mpl	Igfbp7	Sparc	Fabp4
Rps16	H2-K1	Rpl17	Rpl18a	Lpar4	Shisa5	Gm26782	S100a6	S100a9	Acp5	C1qa	Lyz2	Gng10	Cd47	Lncbate6	Fut7	Nxn	Chchd10	Col6a1	Serpine2	Pecam1
Rps23	Ikzf2	Rps13	Rpl32	Pde3a	Rps15a	3110070M22Rik	Lyz2	Nprl3	H2-Ab1	C1qb	Clta	Alox5ap	Pld4	Gm33699	Med12l	Lgals7	Ckmt1	Col5a1	Pdgfrb	Cd34
Rps14	Il7r	Rps24	Rps11	Ltb	Rpl13a	Actr3b	Pitpna	Foxe1	Tmem176a	Pmepa1	Ctsb	Psmb9	Nucb2	Slc52a3	Susd1	1600014C10Rik	Barx2	Ppic	Col3a1	Ctla2a
Rps7	Sdcbp2	Rpl13a	Rps5	Naalad2	Ptprc	Opn3	Anxa2	Gm2788	Cd63	Cxcl16	Maf	Pak1	Pltp	BC049352	Isoc2a	Mt1	Krt19	Serpinf1	Col6a2	Igfbp3
Rpl19	Arl5a	Rps14	Rps7	Ptprcap	Mbnl1	Rps3a1	Srgn	Elf3	Ftl1	H2-Aa	Ms4a6c	Psmb8	Klk1	Zfp429	L1cam	Lgalsl	Cxcl17	Dcn	Serpinh1	Sptbn1
Rpl9	Cd3e	Rpl18a	Rpl13a	Slc10a6	Cd7	Rpl8	Cebpb	1700023F06Rik	Psap	Mafb	Lamp1	H2-DMb2	Sell	Aplp1	9930022D16Rik	Serpine2	Atp1b1	Ccdc80	Sparcl1	Cdh5
Rps11	Hopx	Sept1	Rpl22	Lrrc32	Xcl1	Rps20	Ifitm2	Spire2	Tyrobp	Psap	Cfp	Actb	Rell1	9930022D16Rik	Gm6034	Slc3a2	Krt7	Loxl1	Col5a2	Tcf4
Cd3g	Tnfrsf9	Ctsw	Rpl13	Entpd3	Rac2	Gramd2	Lgals3	Xk	Rgs10	Mpeg1	Ftl1	Tmsb4x	Serp1	Gm26520	Aoah	Auts2	Gsta4	Cald1	Col5a3	Ecscr
Rpl13	Trbc2	Rps16	Rps14	Kif5a	Klrk1	Fndc7	Arpc2	Sp8	Ms4a7	Lgmn	Ms4a6d	Gm2a	Tspan13	Rab39	Slc52a3	Krt14	Wfdc3	Rarres2	Col6a1	Cd93
Rps15	Stx11	Rplp2	Rpl19	Runx1t1	Ltb	4930579C12Rik	Capg	Adpgk	Sat1	Cd83	Ms4a6b	H2-Ab1	Rac2	Disc1	Disc1	Atp5mpl	Hp	Col6a2	Postn	Nid1
Ltb	AW112010	Rps23	Tpt1	Gm9828	Sh2d2a	Zfp119b	Cd14	Cyp26a1	Tmem176b	Aif1	Itm2b	Wdfy4	Ly6e	Zfyve28	Tpbgl	Mt2	Ceacam1	Ctsk	Gjc1	Crip2
Rpl22	Il1rl1	Rpl32	Rplp2	C1s2	Ugcg	Srp54a	Gpx1	Macrod2	Npc2	Ccrl2	Clec4a2	Ece1	Lsp1	Cyp2r1	Tnfsf14	Gas6	Mfge8	Rcn3	Ppic	Serpinh1
