# Supplementary material for: C5aR1 inhibition reprograms tumor associated macrophages and reverses PARP inhibitor resistance in breast cancer
Source: Nat Commun. 2024 May 27;15:4485. doi: 10.1038/s41467-024-48637-y (PMC11130309; doi:10.1038/s41467-024-48637-y)
Supplement: Supplementary file 6 — Source Data [file 41467_2024_48637_MOESM6_ESM.xlsx]

## Sheet: Figure 1B-C
	T22_ss_veh								T22_ss_ola							T22_co_veh						T22_co_ola
0d	17.6159	20.1991	17.7536	16.9245	16.2234	16.3112	17.5355	15.6675	15.1904	23.2131	19.9831	24.4394	20.3311	19.3311	20.9328	0	17.7166	18.27	37.8153	0	33.7811	32.948	20.9415	0	26.7116	18.0034
4d	33.2484	40.92	41.1364	32.3545	27.1841	17.1531	15.4529	17.5795	24.722	32.2501	35.169	36.7227	26.8498	26.9541	25.1058	17.775	27.5804	23.7947	53.958	0	47.1416	36.2892	18.5675	0	29.9342	18.1429
8d	72.5923	82.879	28.7658	55.0838	49.8796	83.6973	46.2176	47.2061	0	35.0463	33.0206	23.5585	0	16.7635	40.5533	121.174	96.6577	0	88.3642	38.2175	41.0601	99.9068	38.1391	0	57.3036	50
12d	186.293	202.168	159.662	233.592	153.954	153.472	207.017	138.884	53.31	68.1988	62.7702	39.5959	12.9344	31.625	89.6991	339.73	274.664	312.953	368.39	0	246.058	380.96	104.873	18.211	230.912	139.917
16d	497.408	533.807	247.898	451.526	236.502	349.154	348.068	272.061	38.9897	101.143	138.873	31.295	13.3265	92.3262	109.468	847.411	635.537	259.84	605.888	50.3788	495.514	840.222	150.909	37.6832	340.905	249.175
20d	704.862	866.479	452.996	785.461	333.492	674.531	479.014	417.128	178.893	232.869	175.132	97.9016	45.4623	58.3186	293.821	1254.66	819.95	478.806	801.481	267.787	813.013	1352.11	316.171	117.578	1008.82	373.763
	T127_ss_veh								T127_ss_ola								T127_co_veh						T127_co_ola
0d	31.3403	99.2113	288.358	83.8864	67.0842	56.0953	83.749	40.6263	32.2301	10.823	48.424	77.7368	101.972	94.6187	93.1663	83.9193	257.57	300.373	146.049	204.276	63.2002	94.6482	32.948	20.9415	0	26.7116	18.0034
4d	35.7378	301.854	306.544	146.669	141.613	80.8944	121.869	67.0718	49.5181	6.63468	168.368	147.702	297.878	124.406	232.717	57.0254	478.282	610.346	266.589	229.099	212.619	159.743	36.2892	18.5675	0	29.9342	18.1429
8d	65.681	493.696	608.306	467.97	374.626	83.0269	239.323	135.331	56.2573	0	209.978	452.628	494.411	435.149	291.736	165.301	763.526	1163.85	441.13	387.829	455.603	443.496	99.9068	38.1391	0	57.3036	50
12d	117.101	763.279	645.204	343.119	458.767	217.762	249.536	200.346	130.75	0	402.812	442.469	835.374	312.361	379.565	321.541	1227.9	1511.21	578.111	804.574	678.747	1152.9	380.96	104.873	18.211	230.912	139.917
16d	196.907	809.244	1145.66	945.736	468.996	474.646	758.04	378.396	225.78	122.257	678.621	1232.02	1566.67	752.758	814.766	443.612	1733.49	1701.24	1667.62	1147.18	1085.83	1134.06	840.222	150.909	37.6832	340.905	249.175
20d	237.076	1164.35	1839.96	1358.11	860.682	526.173	1066.56	707.143	248.819	188.202	904.895	1458.63	1891.86	930.172	1049.33	621.444	1974.83	1985.1	1867.77	1419.16	1317.06	1537.61	1352.11	316.171	117.578	1008.82	373.763
T22	adj.P
ssv vs. sso	0.0474
ssv vs. co_V	0.7908
ssv vs. co_O	0.9936
sso vs. co_V	0.01
sso vs. co_O	0.0551
co_V vs. co_O	0.9365
T127	adj.P
ssv vs. sso	0.9937
ssv vs. co_V	0.0348
ssv vs. co_O	0.0184
sso vs. co_V	0.0204
sso vs. co_O	0.0109
co_V vs. co_O	0.9752

## Sheet: Figure 1F
	T127coo				T127cov		T127so				T127sv		T22coo				T22cov		T22so				T22sv
Epi.cells_pct	0.559229	0.611236	0.444915	0.547863	0.314961	0.533084	0.465528	0.365057	0.383895	0.251479	0.118928	0.14978	0.133192	0.125379	0.212048	0.202284	0.141074	0.231308	0.168077	0.163662	0.149858	0.112312	0.117241	0.141044
NK.cells_pct	0.00918274	0.0123596	0.00677966	0.0136752	0.00787402	0.011236	0.00854179	0.0177557	0.0168539	0.00739645	0.00335008	0.0176211	0.00634249	0.00404449	0.00963855	0.0114193	0.00873908	0.00817757	0.0145103	0.0128083	0.0239316	0.0132132	0.00689655	0.00846262
iCAF	0.0550964	0.0269663	0.0228814	0.0153846	0.0413386	0.0224719	0.0359976	0.0369318	0.0355805	0.0488166	0.0519263	0.0220264	0.0502114	0.0505561	0.0554217	0.0783034	0.0337079	0.114486	0.0386941	0.022296	0.0245014	0.0144144	0.045977	0.0479549
Epi.cells_pct	adj.P
T22so vs. T127coo	<0.0001
T22so vs. T127so	0.0002
T22so vs. T22coo	0.2309
NK.cells_pct	adj.P
T22so vs. T127coo	0.1522
T22so vs. T127so	0.3004
T22so vs. T22coo	0.0668
iCAF	adj.P
T22so vs. T127coo	0.4012
T22so vs. T127so	0.1358
T22so vs. T22coo	0.0051

## Sheet: Figure 2B
	T127coo				T127cov		T127so				T127sv		T22coo				T22cov		T22so				T22sv
TAM_C3_pct	0.520891	0.278986	0.29623	0.157044	0.214533	0.227119	0.104972	0.208215	0.193676	0.100515	0.17268	0.238095	0.0904147	0.103979	0.105691	0.147668	0.151961	0.113503	0.0283176	0.0210191	0.0370656	0.0419378	0.102857	0.0582707
TAM_C1_pct	0.00918274	0.00337079	0.0127119	0.0188034	0.0314961	0.0137328	0.0244051	0.0163352	0.0449438	0.0976331	0.0301508	0.0594714	0.262685	0.242669	0.122892	0.101142	0.317104	0.207944	0.384119	0.471063	0.421652	0.422823	0.37931	0.334274
TAM_C4_pct	0.0137741	0.0258427	0.0152542	0.0119658	0.0275591	0.0062422	0.0134228	0.0227273	0.0674157	0.0399408	0.0552764	0.0374449	0.00687104	0.0111223	0.026506	0.0195759	0.0237204	0.0151869	0.0213623	0.0142315	0.0210826	0.00600601	0.0137931	0.0155148
TAM_C0_pct	0.00550964	0.011236	0.0152542	0.0307692	0.0374016	0.0249688	0.0164735	0.0163352	0.0187266	0.10503	0.040201	0.0374449	0.391121	0.391304	0.289157	0.257749	0.219725	0.183411	0.258767	0.199241	0.202849	0.326126	0.23908	0.239774
Mono_C2_pct	0.10652	0.174157	0.260169	0.206838	0.340551	0.217228	0.321538	0.317472	0.196629	0.233728	0.403685	0.345815	0.0428118	0.0535895	0.0746988	0.140294	0.0761548	0.108645	0.0386941	0.0403226	0.0569801	0.039039	0.0873563	0.105783
Mono_C5_pct	0.00918274	0.00224719	0.0186441	0.0367521	0.00393701	0.011236	0.0164735	0.00852273	0.0262172	0.0192308	0.00335008	0.00881057	0.00211416	0.00303337	0.00963855	0.0130506	0.00499376	0.00817757	0.00161225	0.00142315	0.0017094	0.0006006	0.00229885	0
TAM_C3_pct	adj.P
T127coo vs. T22so	0.0008
T127so vs. T22so	0.0645
T22coo vs. T22so	0.1358
TAM_C1_pct	adj.P
T22so vs. T127coo	<0.0001
T22so vs. T127so	<0.0001
T22so vs. T22coo	<0.0001
TAM_C4_pct	adj.P
T22so vs. T127coo	>0.9999
T22so vs. T127so	0.1768
T22so vs. T22coo	>0.9999
TAM_C0_pct	adj.P
T22so vs. T127coo	0.0001
T22so vs. T127so	0.0001
T22so vs. T22coo	0.0367
Mono_C2_pct	adj.P
T22so vs. T127coo	0.0008
T22so vs. T127so	<0.0001
T22so vs. T22coo	0.1237
Mono_C5_pct	adj.P
T22so vs. T127coo	0.015
T22so vs. T127so	0.015
T22so vs. T22coo	0.1332

## Sheet: Figure 2C
	T127_sv	T127_so	T127_cov	T127_coo	T22_sv	T22_so	T22_cov	T22_coo
CD45 of total cells	26.3	26.4	25.4	27.7	21.5	47.3	27.5	39.2
	25.3	25	25	27.5	19.4	31.5	36.2	36.4
	25.6	24.7	25.6	26.4	21.4	44.5	27.2	19.9
	25.6	25.4	25.6	27.7	29.7	47.8	36	27.2
	26.2	30.3	28.6	26.9	21.6	46.8	28.5	26.2
macrophages of total cells	12.2	13	12.5	14.9	18.8	25.3	32	33.1
	11.3	12.7	12.1	13.6	16.6	35.5	33.8	17.6
	12	12.2	11.7	14	18.8	39.8	33.2	23
	12.8	12.1	11.9	14.4	23.3	38.3	22.8	21.7
	12.2	12.4	12.3	14.4	19	38.6	21.8	32.9
M1 of macrophages	12	14.4	14.4	10.7	68.2	81.4	72.2	69.1
	13.5	13.6	14.4	12.1	68.1	78.7	60.3	60.4
	14.4	13.1	14.4	12.6	65	80.2	59.5	50
	13	14.5	14.1	11.7	71.5	81.3	58.8	73.8
	12.5	15.2	13.9	12.7	65.5	80.3	68.5	69.2
M2 of macrophages	86.7	84.5	84	87.7	28	12.4	22	22.9
	84.7	84.2	84	86.2	27.7	14.7	30	30.4
	83.4	85.5	84.4	85.5	29	13.1	32.1	40.1
	85.4	84.3	84	86.4	21.7	12.4	31.2	22.4
	85.5	83.1	84.4	85.2	29.3	13.5	24.9	25.3
T22					T127
CD45	adj.P				CD45	adj.P
T22_sv vs. T22_so	0.0003				T127_sv vs. T127_so	0.9206
T22_sv vs. T22_cov	0.1707				T127_sv vs. T127_cov	0.9928
T22_sv vs. T22_coo	0.2908				T127_sv vs. T127_coo	0.3949
T22_so vs. T22_cov	0.0228				T127_so vs. T127_cov	0.9834
T22_so vs. T22_coo	0.0115				T127_so vs. T127_coo	0.7565
T22_cov vs. T22_coo	0.9861				T127_cov vs. T127_coo	0.5455
T22					T127
macrophages	adj.P				macrophages	adj.P
T22_sv vs. T22_so	0.0016				T127_sv vs. T127_so	0.5324
T22_sv vs. T22_cov	0.0721				T127_sv vs. T127_cov	>0.9999
T22_sv vs. T22_coo	0.3088				T127_sv vs. T127_coo	<0.0001
T22_so vs. T22_cov	0.259				T127_so vs. T127_cov	0.5324
T22_so vs. T22_coo	0.0577				T127_so vs. T127_coo	<0.0001
T22_cov vs. T22_coo	0.8219				T127_cov vs. T127_coo	<0.0001
T22					T127
M1	adj.P				M1	adj.P
T22_sv vs. T22_so	0.015				T127_sv vs. T127_so	0.1441
T22_sv vs. T22_cov	0.7307				T127_sv vs. T127_cov	0.1072
T22_sv vs. T22_coo	0.8238				T127_sv vs. T127_coo	0.1245
T22_so vs. T22_cov	0.0018				T127_so vs. T127_cov	0.9982
T22_so vs. T22_coo	0.0026				T127_so vs. T127_coo	0.0014
T22_cov vs. T22_coo	0.998				T127_cov vs. T127_coo	0.001
T22					T127
M2	adj.P				M2	adj.P
T22_sv vs. T22_so	0.001				T127_sv vs. T127_so	0.4871
T22_sv vs. T22_cov	0.9892				T127_sv vs. T127_cov	0.3386
T22_sv vs. T22_coo	0.9817				T127_sv vs. T127_coo	0.276
T22_so vs. T22_cov	0.0005				T127_so vs. T127_cov	0.9917
T22_so vs. T22_coo	0.0005				T127_so vs. T127_coo	0.0199
T22_cov vs. T22_coo	>0.9999				T127_cov vs. T127_coo	0.0113

## Sheet: Figure 2D
	TAM_C1	TAM_C4	TAM_C0	TAM_C3
T22so vs T22sv	13	0	-2	-15
T127so vs T127sv	14	0	3	4
T22coo vs T22so	-15	0	14	16

## Sheet: Figure 2H
	T127coo				T127cov		T127so				T127sv		T22coo				T22cov		T22so				T22sv
C5ar1hi	0.367688	0.181159	0.222621	0.117783	0.155709	0.152542	0.0856354	0.144476	0.102767	0.0695876	0.128866	0.165079	0.0659415	0.0744544	0.0731707	0.0932643	0.106209	0.0861057	0.0222099	0.0159236	0.0285714	0.0310918	0.0828571	0.0469925
	adj.P
T22so vs. T127coo	0.0006
T22so vs. T127so	0.0816
T22so vs. T22coo	0.1472

## Sheet: Figure 2I
	T127coo				T127cov		T127so				T127sv		T22coo				T22cov		T22so				T22sv
ratio	0.0847458	0.0681818	0.141509	0.55	0.390244	0.323529	0.655738	0.237113	1.04348	2.86957	0.391304	0.642857	5.71264	4.5283	3.1875	1.9375	4.30508	4.04545	24.4359	52.2632	21.1429	18.5263	7.17391	9.48
	adj.P
T22so vs. T127coo	0.0006
T22so vs. T127so	0.0008
T22so vs. T22coo	0.0019

## Sheet: Figure 2J
	T127_ss_Veh	T127_ss_Ola	T22_ss_veh	T22_ss_Ola	co_Veh	co_Ola
MHCIIloC5aR1hi of macropahges %	7.57	55.2	14.5	4.99	23.2	13.4
	13.7	50.9	9.52	6.09	23.3	13.5
	18.1	46	10.8	4.77	23.9	9.94
	15.2	33.1	9.05	7.29	24.2	33.7
	14.9	24.5	11.3	5.79	19.6	35.1
	adj.P
T127_ss_Veh vs. T127_ss_Ola	<0.0001
T127_ss_Veh vs. T22_ss_veh	0.9898
T127_ss_Veh vs. T22_ss_Ola	0.5383
T127_ss_Veh vs. co_Veh	0.4333
T127_ss_Veh vs. co_Ola	0.6516
T127_ss_Ola vs. T22_ss_veh	<0.0001
T127_ss_Ola vs. T22_ss_Ola	<0.0001
T127_ss_Ola vs. co_Veh	0.0058
T127_ss_Ola vs. co_Ola	0.0024
T22_ss_veh vs. T22_ss_Ola	0.8736
T22_ss_veh vs. co_Veh	0.1664
T22_ss_veh vs. co_Ola	0.3063
T22_ss_Ola vs. co_Veh	0.016
T22_ss_Ola vs. co_Ola	0.0364
co_Veh vs. co_Ola	0.9991

## Sheet: Figure 3B
T22	vehicle						olaparib 4d					olaparib 8d
0d	13.3042	27.5804	23.7947	42.9347	53.958	47.1416	8.96772	5.15533	6.37445	6.10598	10.8067	36.2891	38.1391	14.6822	29.9342	36.2891
2d	134.399	96.6577	88.3642	41.0601	38.2175	12.6484	18.211	20.0159	16.1767	25.8151	22.2653	44.113	99.9068	62.0978	97.2537	107.405
4d	178.753	118.281	109.094	93.802	102.234	118.144	51.1419	37.6832	65.8778	76.2643	118.876	89.1433	139.917	120.795	113.074	78.5559
6d	464.458	373.978	407.034	200.148	196.757	251.389	152.1	163.072	150.909	144.42	168.995	144.42	165.807	136.611	164.283	113.096
8d	576.112	682.29	479.778	259.848	299.384	424.058	157.412	225.507	316.171	113.251	184.067	61.411	152.781	147.175	76.6456	104.591
	Vehicle	Olaparib 4d	Olaparib 8d
Tumor weight (mg)	480	420	300
	980	370	210
	580	430	290
	440	320	240
	450	290	270
	480
T22	adj.P
vehicle vs. olaparib 4d	0.0061
vehicle vs. olaparib 8d	0.0005
olaparib 4d vs. olaparib 8d	0.4246
T22
Tumor weight	adj.P
Vehicle vs. Olaparib 4d	0.0667
Vehicle vs. Olaparib 8d	0.0063
Olaparib 4d vs. Olaparib 8d	0.4627

## Sheet: Figure 3C
T127	vehicle						olaparib 4d					olaparib 8d
0d	6.7122	23.0545	68.5356	35.7145	32.8056	29.704	26.8582	35.137	41.895	58.8799	62.2424	45.8501	50.2762	41.992	62.6238	49.056
2d	76.4155	69.5992	62.1567	87.9634	97.1954	110.983	34.2187	68.8259	81.9269	81.7817	123.843	126.417	123.723	159.998	159.431	129.247
4d	206.325	279.161	289.659	227.377	132.19	175.446	301.172	227.126	278.791	283.777	237.778	191.853	184.284	177.409	189.035	215.831
6d	308.2	353.38	387.02	224.914	242.188	214.508	346.365	359.518	327.087	418.105	383.674	209.752	271.771	203.918	193.979	194.394
8d	588.213	582.941	690.339	538.529	446.249	430.582	588.136	571.09	592.144	606.885	578.111	428.405	321.515	312.134	361.193	530.12
	Vehicle	Olaparib 4d	Olaparib 8d
Tumor weight (mg)	680	1240	480
	800	1300	650
	680	900	800
	690	880	670
	980	1220	670
	540
T127
Tumor weight	adj.P
Vehicle vs. Olaparib 4d	0.0042
Vehicle vs. Olaparib 8d	0.723
Olaparib 4d vs. Olaparib 8d	0.0015

[truncated: 36 more sheets: Figure 3E, Figure 3G, Figure 4A, Figure 4B, Figure 4C, Figure 4D, Figure 4E, Figure 4F, Figure 4G, Figure 5A, Figure 5B, Figure 6D, Figure 7A, Figure 7D, Figure 7E, Figure 7H, Figure 7K, Figure S1B, Figure S1K, Figure S2B  …]
